# Supplementary material for: Portable Low-Cost Sensors for Environmental Monitoring in China: A Comprehensive Review of Application, Challenges, and Opportunities
Source: Sensors (Basel). 2025 Dec 22;26(1):85. doi: 10.3390/s26010085 (PMC12787898; doi:10.3390/s26010085)
Supplement: Supplementary file 1 [file sensors-26-00085-s001.zip]

Archive with 1 entries (1 files):
- sensors-3970271-supplementary.pdf
